# Supplementary material for: Potential Triggers for Thrombocytopenia and/or Hemorrhage by the BNT162b2 Vaccine, Pfizer-BioNTech
Source: Front Med (Lausanne). 2021 Sep 30;8:751598. doi: 10.3389/fmed.2021.751598 (PMC8514746; doi:10.3389/fmed.2021.751598)
Supplement: Supplementary Table 1 — Patients with thrombocytopenia after BNT162b2 vaccine administration. [file Table_1.XLSX]

## Sheet: Table 1
No.	No. in 1-3-1	File number in 1-2-3-1	No. in 1-2-3-1	No.1-1-2-1	No. in 1-2-2-1	Thrombocytopenia	Underlying disease and past medical history	Lot number	Age	Sex	Main symptom	Other symptoms	Times of vaccine	days of vaccination	Onset days after vaccination	Platelet counts (×10^4/μl)	Outcomes	Treatment	Remarks
1	-	F1/F6	1148/1095	2767	1095	+	Virus associated idiopathic thrombocytopenia	EP9605	37	Female	Thrombocytopenic purpura	-	1	2021-03-17	10	2.7	Recovered	No treatment
2	-	F1/F2	775/64	-	-	+	None	ER2659	51	Female	Thrombosis	Liver damage, DIC, Fever	2	2021-04-07	5	7.3	Hospitalization	Argatroban
3	-	F1	940	-	-	+	Bronchial asthma	EP9605	56	Male	Acute lymphocytic leukemia	-	1	2021-03-26	5	4.7	Unrecovered	ALL202-0 remission induction therapy
4	-	F2/F4/F6	451/1631/1601	3600	1601	+	None	ER9480	45	Female	Thrombocytopenia	Liver damage, Fever, Headache, Nausea, Vomiting, Malaise, Anorexia	2	2021-04-16	3	7.4	Recovered	Symptomatic thrapy
5	-	F3/F4	3155/3122	8934	3065	+	Diabetes, Hepatic encephalopathy, Cirrhosis, Hepatocellular carcinoma, Lung metastasis, Bone metastasis	EY2173	77	Female	Thrombocytopenic purpura	-	1	2021-05-09	10	<0.1	Hospitalization & Unrecovered	Unknown
6	-	F4	4205	9252	4133	+	Autoimmune thrombocytopenia	Unknown	42	Female	Thrombotic thrombocytopenic purpura	Subcutaneous hemorrhage	2	2021-05-18	2	2.5	Hospitalization	Unknown
7	-	F4	4485	-	4409	+	Seasonal allergies	EX3617	56	Male	Thrombocytopenia	Leukopenia, Oral hemorrhage	2	2021-05-15	2	1.1	Hospitalization	Unknown
8	-	F4	3744	8035	3677	+	Rheumatoid arthritis, Sjogren's syndrome, Drug hypersensitivity, Diarrhea	ET3674	61	Female	Thrombocytopenic purpura	-	2	2021-04-28	9	1.3	Unrecovered	IVIG & Steroids	PA-IgG 81.8 ng/10^7 cells
9	-	F4	4108	-	4036	+	Wernicke encephalopathy, Atrial fibrillation, Intestinal axis torsion, Gastrostomy	ER7449	68	Male	Thrombocytopenia	Hematochezia, Ischemic colitis, Fever	2	2021-05-18	3	5	Recovered	Symptomatic thrapy
10	-	F4	4369	9406	4294	+	Myocardial ischemia, Dyslipidemia, Hypertension	EY5420	70	Female	Thrombocytopenic purpura	-	2	2021-05-20	4	0.2	Unknown	Unknown
11	-	F4/F6	4505/4429	9910	4429	+	Alzheimer's disease, Uterine cervical cancer, Gastrostomy, Aspiration pneumonia, Stent placement	Unknown	85	Female	Thrombocytopenic purpura	-	1	2021-05-11	13	4.3	Unrecovered	Unknown
12	-	F4	4447	-	4371	+	None	Unknown	85	Female	Thrombocytopenia	Hepatic disorders, Renal disorders, Fever, eruption	Unknown	2021-05-21	0	Unknown	Hospitalization	Unknown
13	155	F4/F6	3395/3332	-	3332	+	None	Unknown	88	Female	Thrombotic thrombocytopenic purpura	Hemolytic anemia, Fever, Loss of consciousness	1	2021-05-19	5	Unknown	Death	Unknown
14	-	F4	4099	-	4027	+	None	Unknown	50s	Female	Thrombocytopenia	Petechiae	Unknown	2021-05-21	0	0.3	Hospitalization	Unknown
15	-	F5/F6	4842/4803	10766/13057	4803	+	None	ER9480	20	Female	Thrombocytopenic purpura	Atypical genital bleeding, Subcutaneous and oral hemorrhage, Immature Platelet Fraction, Increased megakarylocytes	1	2021-04-20	13	1.6	Hospitalization & Recovered	PSL 1mg/kg: 50mg
16	-	F5/F6	4873/4834	10759	4834	+	None	EX3617	31	Female	Thrombocytopenic purpura	Petechiae, Injection site reaction	1	2021-05-20	9	0.1	Hospitalization & Recovered	IVIG & Steroids
17	-	F5/F1/F1/F6	514/538/566/538		513/538	+	None	EP9605	39	Female	Thrombocytopenia	Leukopenia, Hepatic disorder, Skin eruption, malaise, Fever	1	2021-03-19	2	12.1	Hospitalization & Recovered	No treatment
18	-	F5	4491	10218	4458	+	Hysterectomy	EY2173	50	Female	Thrombocytopenic purpura	Petechiae, Internal bleeding, Eczema	1	2021-05-11	8	0.3	Hospitalization & Aftereffect	Unknown
19	-	F5	5038	11789	4998	+	Allergic rhinitis, brochial asthma, hypertension	EP9605	54	Female	Thrombocytopenic purpura	-	1	2021-03-17	11	2.9	Hospitalization	Unknown
20	204	F5	4958	12067	4918	+	Chronic renal failure, Hemodialysis	EY0779	72	Male	Thrombocytopenia	Nausea, Vomiting, Cerebral sinus thrombosis	1	2021-05-23	5	4	Death	-
21	-	F5	5706	12478	5638	+	Autoimmune thrombocytopenia	Unknown	77	Male	Thrombocytopenic purpura	Mucosal and skin bleeding	1	2021-05-27	4	0.1	Hospitalization	Unknown
22	238	F5	5134	-	5089	+	Rheumatoid arthritis, Hypertension, Dyslipidemia	FA5765	77	Male	Cardiopulmonary arrest	Acute heart failure	1	2021-06-05	3	4.9	Death	-
23	-	F5	5370	-	5304	+	Gastroesophageal reflux disease,Hypertension, Dislipidemia	EY0779	79	Female	Thrombocytopenia	-	1	2021-05-28	5	4.9	Unknown	Unknown
24	141	F5/F6	4830/4791	10672	4791	+	Rheumatoid arthritis, Chronic renal failure, Hashimoto's disease, Bronchial dirosis, Interstitial pneumonia	EY2173	80	Female	Thrombocytopenia	Subarachnoid hemorrhage	2	2021-05-20	3	0.3	Death	-	Case 1, PA-IgG 206.0 ng/10^7 cells
25	-	F5	4560	10358	4524	+	None	EY5420	80	Male	Thrombocytopenic purpura	-	1	2021-05-26	1	1.1	Hospitalization	Unknown
26	-	F5	3032	-	-	+	Stroke	EW4811	81	Female	Cardiopulmonary arrest	Fever, Vomiting, Aortic dissection, Cardiac tamponade	1	2021-05-17	0	Unknown	Death	-
27	-	F5	4705	-	4667	+	Rheumatoid arthritis	Unknown	85	Female	Thrombocytopenia	Subarachnoid hemorrhage, Cerebral hemorrhage, endocarditis, Hyponatremia, Diuresis, Corneal opacity	1	2021-05-06	9	0.48	Hospitalization & Unrecovered	Unknown
28	-	F5	5766	12480	5698	+	None	EX3617	88	Female	Thrombocytopenic purpura	Pulmonary hemorrhage, Nephrotic syndrome, Hemolytic uremic syndrome	1	2021-05-11	15	Unknown	Hospitalization & Unrecovered	Unknown
29	-	F5/F5/F5/F4	4742/4741/5447/4290	12112	4703/4704/5381	+	Heart disease	EY2173	89	Male	Thrombocytopenic purpura	Renal failure, Pneumonia	1	2021-05-18	1	2.8	Unknown	Unknown
30	-	F5/F6	5969/5901	-	5901	+	Tension bladder, Osteoporosis, Dyslipidemia, Hypertension	FA2453	90	Female	Thrombocytopenia	Dyspnea, Reduced oxygen saturation, Hypertention	2	2021-06-08	1	0.47	Hospitalization	Unknown
31	-	F5	4934	-	4894	+	Dementia, Hyperuricemia, Hypertension, Oral bleeding, Epistaxis	EW4811	91	Female	Thrombocytopenia	Thrombosis, Hematuria, Hemorrhagic predisposition, Subcutaneous hemorrhage, Oral bleeding	1	2021-05-21	4	0.3	Hospitalization & Unrecovered	apixaban (because of suspected thrombosis)
32	-	F5	5408	-	5342	+	None	Unknown	91	Female	Thrombocytopenia	Subcutaneous hemorrhage, Gingiological hemorrhage, Hematuria	1	2021-05-21	0	0.3	Hospitalization & Recovered	IVIG & Steroids
33	-	F5	5318	-	5253	+	None	Unknown	20s	Female	Thrombocytopenia	-	Unknown	Unknown	10	Unknown	Hospitalization	Unknown
34	371	F6	5945	15095	5945	+	None	Unknown	72	Male	Thrombocytopenic purpura	Cerebral hemorrhage	1	2021-05-27	11	0.5	Death	Unknown
35	528	-	-	16782	-	+	Unknown	Unknown	85	Female	Thrombocytopenic purpura	Unknown	1	2021-06-05	3	Unknown	Death	Unknown
36	345	F6	6524	14593	6524	+	Contusion, Accidental injuly, Facial bone fracture	FA5829	86	Female	Thrombocytopenia	Respiratory failure	1	2021-05-24	3	3.2	Death	Steroids
37	381	F6	6692/6346	15251	6692/6346	+	Bone marrow failure	FA5765	93	Male	Thrombocytopenic purpura	Thrombotic thrombocytepenic purpula, , Decreased activity of plasma ADAMTS13, Pulmonary hemorrhage, Nausea, Vomiting, Dizziness, Malaise, Fever	2	2021-06-09	1	Unknown	Death	Steroids & Plasmapheresis
38	35	F6	2582	5929	2592	+	Aortic dissection, Prostate Cancer	EP2163	69	Male	Thrombocytopenia	Chest aortic dissection	1	Unknown	8	Unknown	Death	Unknown
39	-	-	-	-	-	+	Rheumatoid arthritis, Chronic renal failure	EY3860	77	Male	Thrombocytopenia	Cerebral hemorrhage	1	Unknown	4	5.6	Hospitalization & Recovered	No treatment	Case 2
40	611	-	-	17507	-	+	Gastric cancer	FA2453	77	Female	Thrombocytopenia	Convulsion, Deep venous thrombosis, acute cardiac infarction, Cerebral artery embolism, Headache, Hemorrhagic cerebral infarction, Loss of appetite	1	2021-06-10	2	Unknown	Death	Unknown
41	-	-	-	-	-	+	Rheumatoid arthritis, Chronic renal failure, Hypertension, autoimmune thrombocytopenia	EY2173	70	Male	Thrombocytopenia		1	Unknown	5	4.7	Recovered	PSL15mg/day	Case 3
42	-	F6	2189	-	2189/2191	+	Rheumatoid arthritis	ET9096	86	Male	Thrombocytopenia	DIC, Subcutaneous hemorrhage	1	2021-04-22	0	12.3	Recovered	Unknown
43	-	F6	6112	-	6112	+	None	Unknown	71	Male	Thrombocytopenia	Gingival hemorrhage, Toothache	Unknown	2021-06-06	3	0.7	Unknown	Unknown
44	-	F6	7416/7417	15427/15386	7416/7417	+	Bronchial asthma	FA5765	66	Female	Thrombocytopenic purpura	Suncutaneous hemorrhage, Malaise, Petechiae, Limb pain, Lymphadenitis, Anemia, Epistaxis, Oral hemorrhage, Melena	1	2021-06-16	2	0.1	Hospitalization & Unrecovered	IVIG & Steroids
45	-	F6	2202	-	2202	+	None	ER7449	20	Female	Thrombocytopenia	Thrombosis, Anaphylaxis	1	2021-04-22	0	Unknown	Unknown	Steroids
46	-	F6	6066	13315	6066	+	None	EY4834	80	Female	Thrombocytopenia	Injection site reaction, Subcutaneous hemorrhage	1	2021-05-21	15	10.7	Unrecovered	Unknown
47	-	F6	6396	14009	6396	+	Cerebellar hemorrhage	Unknown	73	Female	Thrombocytopenia	Subcutaneous hemorrhage	1	2021-05-16	7	4.2	Recovered	Unknown
48	-	F6	6616	-	6616	+	Atrial fibrillation	Unknown	70s	Female	Thrombocytopenia	Purpura	1	Unknown	Unknown	Unknown	Hospitalization & Recovered	Unknown
49	-	F6	6637	14415	6637	+	None	EW4811	69	Female	Thrombocytopenia	DIC, elevation CRP, Pleural effusion, Bone marrow suppression, Fever, Liver fibrosis	1	2021-04-27	12	2.1	Unknown	Steroids
50	-	F6	6641	-	6641	+	None	Unknown	69	Male	Thrombocytopenia	-	1	2021-06-02	10	0.2	Recovered	Steroids
51	716?	F6	7300	15404	7300	+	None	EY5420	85	Male	Thrombocytopenic purpura	Interstitial pneumonia, Hemoptysis, Respiratory disorders/ Respiratory failure, Pulmonary hemorrhage,Malaise,Fever	1	2021-05-29	12	0.2	Death?	Unknown
52	-	-	-	17738	-	+	Unknown	FA5765	67	Female	Thrombocytopenic purpura	Unknown	Unknown	2021-06-07	4	Unknown	Recovered	Unknown
53	-	-	-	17273	-	+	Unknown	EW4811	50	Female	Thrombocytopenia	Severe menstrual bleeding	Unknown	2021-05-14	14	Unknown	Unrecovered	Unknown
54	-	-	-	18228	-	+	Unknown	FA5829	81	Male	Thrombocytopenic purpura	Unknown	Unknown	2021-06-17	4	Unknown	Recovered	Unknown
55	-	-	-	17842	-	+	Unknown	EW0201	71	Male	Thrombocytopenia	Liver damage, Renal failure, Anemia, Jaundice	Unknown	2021-06-26	2	Unknown	Unrecovered	Unknown
56	-	-	-	15873	-	+	Unknown	FA4597	64	Female	Thrombocytopenic purpura	Unknown	Unknown	2021-06-01	6	Unknown	Recovered	Unknown
57	-	-	-	17978	-	+	Unknown	Unknown	67	Male	Thrombocytopenic purpura	Unknown	Unknown	2021-06-06	12	Unknown	Recovered	Unknown
58	-	-	-	15878	-	+	Unknown	Unknown	101	Female	Thrombocytopenia	Unknown	Unknown	2021-06-01	14	Unknown	Unrecovered	Unknown
59	-	-	-	16113	-	+	Unknown	Unknown	69	Female	Thrombocytopenia	Leukopenia, Elevation of LDH, Fever	Unknown	2021-05-26	0	Unknown	Recovered	Unknown
60	-	-	-	17907	-	+	Unknown	FA7812	79	Female	Thrombocytopenia	Convulsion, Liver damage, Anemia, Jaundice, elevation of CPK	Unknown	2021-06-25	1	Unknown	Unrecovered	Unknown
61	-	-	-	15979	-	+	Unknown	EY2173	60	Female	Thrombocytopenia	Subcutaneous hemorrhage	Unknown	2021-05-15	38	Unknown	Unknown	Unknown
62	-	-	-	16001	-	+	Unknown	FA7338	71	Male	Thrombocytopenia	Urinary infection, Cytopenia	Unknown	2021-06-17	3	Unknown	Unknown	Unknown
63	-	-	-	17491	-	+	Unknown	FA5829	97	Male	Thrombocytopenia	Thrombosis	Unknown	2021-06-07	9	Unknown	Unknown	Unknown
64	-	-	-	16646	-	+	Unknown	Unknown	78	Female	Thrombocytopenia	interstitial pneumonia	Unknown	2021-05-29	16	Unknown	Recovered	Unknown
65	-	-	-	11026	-	+	Unknown	Unknown	85	Female	Thrombocytopenia	Injection site reaction, Arthritis, Subarachnoid hemorrhage, Cerebellar hemorrhage, Hyponatremia, Frequent urination, Corneal abnormality, Dizziness, Thrombotic cerebral infarction, Cerebebllar infarction, Eyeball inflamation	Unknown	2021-05-06	7	Unknown	Unrecovered	Unknown
66	-	-	-	16871	-	+	Unknown	EY3860	97	Female	Thrombocytopenia	Loss of appetite	Unknown	2021-06-23	1	Unknown	Unknown	Unknown
67	-	-	-	17322	-	+	Unknown	EY0779	69	Male	Thrombocytopenic purpura	Unknown	Unknown	2021-06-01	15	Unknown	Recovered	Unknown
68	-	-	-	9910	-	+	Unknown	Unknown	85	Female	Thrombocytopenia		Unknown	Unknown	13	Unknown	Unrecovered	Unknown
69	-	-	-	17150	-	+	Unknown	Unknown	76	Male	Thrombocytopenic purpura	Unknown	Unknown	2021-06-12	8	Unknown	Unrecovered	Unknown
70	-	-	-	17172	-	+	Unknown	Unknown	76	Female	Thrombocytopenia	Unknown	Unknown	2021-06-15	2	Unknown	Recovered	Unknown
71	-	-	-	16161	-	+	Unknown	EW4811	54	Female	Thrombocytopenic purpura	Unknown	Unknown	2021-06-01	22	Unknown	Unrecovered	Unknown
72	-	-	-	16593	-	+	Unknown	EY5420	89	Female	Thrombocytopenic purpura	Unknown	Unknown	2021-06-07	14	Unknown	Recovered	Unknown
73	-	-	-	-	4216	+	Unknown	Unknown	89	Male	Thrombocytopenia	Arthralgia, Renal dysfunction, Myalgia, Fever, Swelling	Unknown	Unknown	Unknown	Unknown	Unknown	Unknown
74		F6	7088	-	7088	+	Atopic dermatitis, Glaucoma, Hypertension	EY2173	53	Female	Thrombocytopenia	Leukopenia, Low back pain, Leg pain, Dysesthesia in both fingertips	2	2021-05-21	16	Unknown	Recovered	Unknown
75		F6	7577	-	7577	+	Myelodysplastic syndrome	Unknown	74	Female	Thrombocytopenia	-	1	2021-06-05	16	1	Unknown	Unknown
